# Supplementary material for: The BET protein FSH functionally interacts with ASH1 to orchestrate global gene activity in Drosophila
Source: Genome Biol. 2013 Feb 25;14(2):R18. doi: 10.1186/gb-2013-14-2-r18 (PMC4053998; doi:10.1186/gb-2013-14-2-r18)
Supplement: Additional file 1 — ESI-MS/MS analysis overview. Spreadsheet contains analysis results of ESI-MS/MS experiments. [file gb-2013-14-2-r18-S1.XLSX]

## Sheet: Samples Report of ASH1_120203.x
Additional file 1, Kockmann et al. 2012
ESI-MS/MS results
Search Engine: Mascot
	Fragment Tolerance: 0.50 Da (Monoisotopic)
	Parent Tolerance: 5.0 PPM (Monoisotopic)
	Fixed Modifications: +57 on C (Carbamidomethyl)
	Variable Modifications: -17 on n (Pyro-cmC), +1 on NQ (Deamidation), +16 on M (Oxidation)
	Database: the UNIPROT_2011_08 database (selected for FMI Collection, unknown version, 1111871 entries)
	Digestion Enzyme: Trypsin
	Max Missed Cleavages: 1
Scaffold Version: Scaffold_3.3.3
	Peptide Thresholds: 95.0% minimum
	Protein Thresholds: 99.0% minimum and 3 peptides minimum
	Display Options: Quantitative Value
	Required Modifications: no filter
				FH-ASH1		control
#	Identified Proteins	Accession Number	Molecular Weight	rep. 1	rep. 2	rep. 1	rep. 2
1	Histone-lysine N-methyltransferase ash1 OS=Drosophila melanogaster GN=ash1 PE=1 SV=3	ASH1_DROME	246 kDa	131.15	39.19	0	0
2	Homeotic protein female sterile OS=Drosophila melanogaster GN=fs(1)h PE=1 SV=2	FSH_DROME	205 kDa	21.86	23.23	0	0
3	Rrp6 OS=Drosophila melanogaster GN=Rrp6 PE=2 SV=3	Q9VFF3_DROME	103 kDa	0	9.44	7.65	0
4	SANT domain protein SMRTER OS=Drosophila melanogaster GN=Smr PE=2 SV=1	Q9U4I2_DROME	364 kDa	0	3.63	0	0
5	SD10981p OS=Drosophila melanogaster GN=Dis3 PE=2 SV=1	Q960A7_DROME (+1)	112 kDa	0	0	0	0
6	SD08724p OS=Drosophila melanogaster GN=cindr PE=2 SV=1	Q7YU85_DROME	92 kDa	0	26.13	0	0
7	GM02335p OS=Drosophila melanogaster GN=ebi-RA PE=2 SV=1	C6SUT3_DROME (+1)	72 kDa	0	4.35	0	0
8	GM12135p (Fragment) OS=Drosophila melanogaster GN=apt-RB PE=2 SV=1	D3DMD0_DROME (+4)	59 kDa	0	5.08	3.28	6.77
9	LD25749p OS=Drosophila melanogaster GN=Hsc70-4-RA PE=2 SV=1	C7LA75_DROME (+1)	71 kDa	8.74	4.35	0	0
10	LD03228p OS=Drosophila melanogaster GN=Hsc70-3-RA PE=2 SV=1	F3YDH0_DROME (+1)	72 kDa	12.02	10.16	0	0
11	RE44908p OS=Drosophila melanogaster GN=Rrp40 PE=2 SV=1	Q8IPX7_DROME	25 kDa	0	2.18	0	0
12	Ig gamma-1 chain C region, membrane-bound form OS=Mus musculus GN=Ighg1 PE=1 SV=2	IGH1M_MOUSE (+1)	43 kDa	9.84	5.08	14.21	18.05
13	Rrp4 OS=Drosophila melanogaster GN=Rrp4 PE=2 SV=1	Q9W1M9_DROME	34 kDa	0	2.18	0	0
14	Eps-15 protein OS=Drosophila melanogaster GN=Eps-15 PE=2 SV=1	Q8WQ61_DROME (+1)	134 kDa	0	0	0	0
15	GM01970p OS=Drosophila melanogaster GN=Rrp46 PE=2 SV=1	Q95TW1_DROME	26 kDa	0	0	0	0
16	Beta-Tubulin at 56D, isoform A OS=Drosophila melanogaster GN=betaTub56D PE=3 SV=1	A1ZBL0_DROME (+2)	51 kDa	14.21	8.71	0	0
17	Histone H3 OS=Drosophila melanogaster GN=His3 PE=1 SV=4	H3_DROME (+8)	15 kDa	0	13.06	4.37	0
18	CG10984, isoform A OS=Drosophila melanogaster GN=CG10984 PE=2 SV=1	Q8T0E7_DROME	71 kDa	0	0	0	0
19	CG17002 OS=Drosophila melanogaster GN=CG17002 PE=2 SV=1	Q7JQT8_DROME	47 kDa	0	0	0	0
20	Putative uncharacterized protein CG1677 OS=Drosophila melanogaster GN=CG1677 PE=4 SV=1	Q0E5N2_DROME (+7)	109 kDa	18.58	2.18	0	0
21	CG9911, isoform A OS=Drosophila melanogaster GN=CG9911 PE=2 SV=1	Q95TL8_DROME (+1)	47 kDa	0	0	0	0
22	IP10364p OS=Drosophila melanogaster GN=Rrp42 PE=2 SV=1	Q29QQ9_DROME	32 kDa	0	0	0	0
23	IP15838p (Fragment) OS=Drosophila melanogaster PE=2 SV=1	Q29QY2_DROME (+1)	28 kDa	4.37	5.81	0	0
24	AT07738p OS=Drosophila melanogaster GN=Rrp45 PE=2 SV=1	Q8T4A9_DROME	46 kDa	0	0	0	0
25	CG10206 protein OS=Drosophila melanogaster GN=CG10206 PE=4 SV=1	A0ANY9_DROME (+3)	57 kDa	13.12	3.63	0	0
26	Elongation factor 1-alpha OS=Drosophila melanogaster GN=Ef1alpha48D-RA PE=2 SV=1	C6TP87_DROME (+1)	50 kDa	5.46	4.35	0	0
27	Eukaryotic translation initiation factor 4G, isoform B OS=Drosophila melanogaster GN=eIF4G PE=4 SV=1	A8DZ29_DROME (+1)	211 kDa	0	5.08	5.46	0
28	If kappa light chain (Fragment) OS=Mus musculus GN=Igkc PE=1 SV=1	A2NHM3_MOUSE	24 kDa	0	0	12.02	0
29	Casein kinase II alpha subunit, isoform C OS=Drosophila melanogaster GN=CkIIalpha PE=4 SV=1	A4V2B8_DROME (+1)	40 kDa	10.93	2.9	0	0
30	FI07225p OS=Drosophila melanogaster GN=Ski6 PE=2 SV=1	Q9VK19_DROME	27 kDa	0	0	0	0
31	FI01414p OS=Drosophila melanogaster GN=Mtr3 PE=2 SV=1	Q9VW53_DROME	37 kDa	0	0	0	0
32	Alpha-S1-casein OS=Bos taurus GN=CSN1S1 PE=1 SV=2	CASA1_BOVIN	25 kDa	0	0	0	0
33	Tho2, isoform B OS=Drosophila melanogaster GN=tho2 PE=4 SV=1	E2QCS8_DROME (+1)	189 kDa	0	0	0	0
34	Peroxiredoxin 1 OS=Drosophila melanogaster GN=Jafrac1 PE=1 SV=1	PRDX1_DROME	22 kDa	4.37	2.18	0	0
35	ADP,ATP carrier protein OS=Drosophila melanogaster GN=sesB PE=2 SV=4	ADT_DROME (+1)	34 kDa	0	0	10.93	9.03
36	CG8928 OS=Drosophila melanogaster GN=CG8928-RA PE=2 SV=1	Q9VXL4_DROME	18 kDa	0	2.18	0	0
37	Karyopherin alpha 3 (Fragment) OS=Drosophila melanogaster GN=Kap-alpha3 PE=2 SV=1	O76522_DROME (+2)	57 kDa	0	0	0	0
38	ATP-dependent helicase brm OS=Drosophila melanogaster GN=brm PE=1 SV=2	BRM_DROME	185 kDa	0	3.63	0	0
39	Csl4 OS=Drosophila melanogaster GN=Csl4 PE=2 SV=1	Q9VKJ4_DROME	23 kDa	0	0	0	0
40	40S ribosomal protein S5a OS=Drosophila melanogaster GN=RpS5a PE=1 SV=1	RS5A_DROME (+7)	25 kDa	7.65	3.63	0	0
41	MIP15115p OS=Drosophila melanogaster GN=lig-RA PE=2 SV=1	D0Z768_DROME (+2)	108 kDa	0	4.35	0	0
42	Cytoplasmic protein 89BC OS=Drosophila melanogaster GN=bor PE=2 SV=1	Q7KJ37_DROME (+1)	63 kDa	0	0	5.46	11.28
43	Casein kinase II beta subunit, isoform C OS=Drosophila melanogaster GN=CkIIbeta PE=2 SV=1	A4V4C1_DROME (+2)	25 kDa	7.65	2.9	0	0
44	Nup358 OS=Drosophila melanogaster GN=Nup358 PE=2 SV=2	Q9VBU7_DROME	296 kDa	0	4.35	0	0
45	Brahma associated protein 155 kDa OS=Drosophila melanogaster GN=mor PE=2 SV=3	Q9VF03_DROME	131 kDa	0	2.9	0	0
46	CG1737 OS=Drosophila melanogaster GN=CG1737 PE=2 SV=1	Q9VZ00_DROME	102 kDa	0	5.08	0	0
47	Polycomb protein l(1)G0020 OS=Drosophila melanogaster GN=l(1)G0020 PE=1 SV=2	U202_DROME	113 kDa	5.46	0	4.37	0
48	40S ribosomal protein S16 OS=Drosophila melanogaster GN=RpS16 PE=2 SV=1	RS16_DROME	17 kDa	3.28	4.35	0	0
49	THO complex subunit 5 OS=Drosophila melanogaster GN=thoc5 PE=1 SV=2	THOC5_DROME	71 kDa	0	0	0	0
50	40S ribosomal protein S14 OS=Drosophila melanogaster GN=RpS14a PE=1 SV=1	RS14_DROME	16 kDa	0	3.63	0	0
51	CG9797 OS=Drosophila melanogaster GN=CG9797 PE=2 SV=1	Q9VHM3_DROME	48 kDa	3.28	0	0	0
52	Centrosome-associated zinc finger protein CP190 OS=Drosophila melanogaster GN=Cp190 PE=1 SV=2	CP190_DROME	122 kDa	0	0	4.37	0
53	RE24907p (Fragment) OS=Drosophila melanogaster GN=Saf-B PE=2 SV=1	Q8IGV1_DROME (+1)	108 kDa	0	2.18	0	0
54	AT02348p OS=Drosophila melanogaster GN=CG4169 PE=2 SV=1	Q9VV75_DROME	45 kDa	0	0	6.56	0
55	DNA-directed RNA polymerase I subunit RPA2 OS=Drosophila melanogaster GN=RpI135 PE=2 SV=2	RPA2_DROME	128 kDa	0	2.18	0	0
56	FI09342p (Fragment) OS=Drosophila melanogaster GN=RpS18-RB PE=2 SV=1	B6IDT0_DROME (+1)	20 kDa	4.37	2.9	0	0
57	CG4236-PA OS=Drosophila melanogaster GN=CG4236 PE=4 SV=1	C0MJE4_DROME (+1)	49 kDa	6.56	0	0	0
58	CG30069 OS=Drosophila melanogaster GN=CG30069 PE=4 SV=1	A1Z9M5_DROME (+1)	461 kDa	0	3.63	0	0
59	Peptidyl-prolyl cis-trans isomerase OS=Escherichia coli O1:K1 / APEC GN=slyD PE=3 SV=1	A1AGN5_ECOK1 (+123)	21 kDa	0	3.63	0	0
60	IP13307p (Fragment) OS=Drosophila melanogaster GN=CG15415 PE=2 SV=1	Q4V527_DROME	90 kDa	0	0	0	0
61	Histone deacetylase OS=Drosophila melanogaster GN=Hdac3 PE=2 SV=1	Q7KTS4_DROME (+1)	50 kDa	0	0	0	0
62	Lysine-specific demethylase lid OS=Drosophila melanogaster GN=lid PE=1 SV=1	KDM5_DROME	204 kDa	0	0	0	0
63	Kinesin-73, isoform A OS=Drosophila melanogaster GN=Khc-73 PE=3 SV=1	A1ZA18_DROME	215 kDa	0	0	0	0
64	CG7692 OS=Drosophila melanogaster GN=CG7692 PE=4 SV=2	Q9VVF8_DROME	152 kDa	0	0	3.28	0
65	Protein 4.1 homolog OS=Drosophila melanogaster GN=cora PE=1 SV=1	41_DROME	184 kDa	0	0	5.46	0
66	Histone H2A.v OS=Drosophila melanogaster GN=His2Av PE=1 SV=2	H2AV_DROME	15 kDa	0	13.06	0	0
67	FI14740p OS=Drosophila melanogaster GN=Ravus PE=2 SV=1	Q9VFX8_DROME	39 kDa	8.74	0	0	0
68	CCHC-type zinc finger protein CG3800 OS=Drosophila melanogaster GN=CG3800 PE=1 SV=1	Y3800_DROME	18 kDa	3.28	0	0	0
69	DNA-directed RNA polymerase I subunit RPA1 OS=Drosophila melanogaster GN=RpI1 PE=1 SV=2	RPA1_DROME	185 kDa	0	2.18	3.28	0
70	CG4887 OS=Drosophila melanogaster GN=CG4887 PE=1 SV=1	Q9VPY4_DROME	114 kDa	0	2.18	0	0
71	GH11649p (Fragment) OS=Drosophila melanogaster GN=srp PE=2 SV=1	A8WHE9_DROME (+1)	105 kDa	0	0	0	0
72	Brahma associated protein 55kD OS=Drosophila melanogaster GN=Bap55 PE=2 SV=1	Q7K012_DROME	47 kDa	0	2.18	0	0
73	Polynucleotide 5'-hydroxyl-kinase NOL9 OS=Drosophila melanogaster GN=CG8414 PE=2 SV=1	NOL9_DROME	111 kDa	3.28	0	0	0
74	RE72291p (Fragment) OS=Drosophila melanogaster GN=GM130 PE=2 SV=1	Q8IGK8_DROME (+2)	96 kDa	0	0	0	0
75	M phase phosphoprotein 6 OS=Drosophila melanogaster GN=Mpp6 PE=2 SV=1	Q95PE4_DROME	18 kDa	0	0	0	0
76	RH35990p (Fragment) OS=Drosophila melanogaster GN=growl PE=2 SV=1	Q8IGE9_DROME (+2)	59 kDa	0	2.18	0	0
77	MIP09364p OS=Drosophila melanogaster GN=Zasp52 PE=2 SV=1	C1C3E7_DROME (+1)	49 kDa	0	0	0	0
END OF FILE
